# Supplementary material for: Oxylipin signaling in salt-stressed soybean is modulated by ligand-dependent interaction of Class II acyl-CoA-binding proteins with lipoxygenase
Source: Plant Cell. 2021 Dec 17;34(3):1117–43. doi: 10.1093/plcell/koab306 (PMC8894927; doi:10.1093/plcell/koab306)
Supplement: koab306_Supplementary_Data [file koab306_supplementary_data.zip]

Archive with 5 entries (5 files):
- tpc.21.00410_SupplementalDataSet1  12721.xlsx
- tpc.21.00410_SupplementalFiguresandTables  12721.pdf
- tpc.21.00410_SupplementalFile1  12721.txt
- tpc.21.00410_SupplementalFile2.nwk
- tpc.21.00410_SupplementalFile2.nwk as plain text file.txt
