# Supplementary material for: Oxylipin signaling in salt-stressed soybean is modulated by ligand-dependent interaction of Class II acyl-CoA-binding proteins with lipoxygenase
Source: Plant Cell. 2021 Dec 17;34(3):1117–43. doi: 10.1093/plcell/koab306 (PMC8894927; doi:10.1093/plcell/koab306)
Supplement: koab306_Supplementary_Data [file koab306_supplementary_data.zip › tpc.21.00410_SupplementalDataSet1 12721.xlsx]

## Sheet: Figure 1
Supplemental Data. Lung et al. (2022). Plant Cell. Oxylipin signaling in salt-stressed soybean is modulated by
ligand-dependent interaction of Class II acyl-CoA-binding proteins with lipoxygenase.
Supplemental Data Set 1. Statistical analysis results.
Two-tailed Student's t test (unpaired) for significant difference (*, P<0.05; **, P<0.01; ***, P<0.001; n.s., not significant)
Figure 1C.
Gene	Genotype	Comparison	Df	P value	Significant?	P value summary	t value
All ACBP3	W05	0 h vs. 1.5 h	4	0.09536	No	n.s.	2.174
		0 h vs. 3 h	4	0.162161	No	n.s.	1.711
		0 h vs. 6 h	4	0.013521	Yes	*	4.216
		0 h vs. 12 h	4	0.581641	No	n.s.	0.5987
		0 h vs. 24 h	4	0.002244	Yes	**	6.956
	C08	0 h vs. 1.5 h	4	0.602533	No	n.s.	0.5646
		0 h vs. 3 h	4	0.000122	Yes	***	14.77
		0 h vs. 6 h	4	0.004439	Yes	**	5.784
		0 h vs. 12 h	4	0.035303	Yes	*	3.127
		0 h vs. 24 h	4	0.000127	Yes	***	14.63
All ACBP4	W05	0 h vs. 1.5 h	4	0.000357	Yes	***	11.24
		0 h vs. 3 h	4	0.000231	Yes	***	12.56
		0 h vs. 6 h	4	0.017391	Yes	*	3.91
		0 h vs. 12 h	4	0.014454	Yes	*	4.133
		0 h vs. 24 h	4	0.008949	Yes	**	4.753
	C08	0 h vs. 1.5 h	4	0.635575	No	n.s.	0.5121
		0 h vs. 3 h	4	0.015558	Yes	*	4.044
		0 h vs. 6 h	4	0.077561	No	n.s.	2.361
		0 h vs. 12 h	4	0.940411	No	n.s.	0.07956
		0 h vs. 24 h	4	0.116064	No	n.s.	2
ACBP3.2	W05	0 h vs. 1.5 h	4	0.000518	Yes	***	10.21
		0 h vs. 3 h	4	0.000755	Yes	***	9.265
		0 h vs. 6 h	4	0.000112	Yes	***	15.1
		0 h vs. 12 h	4	0.25836	No	n.s.	1.317
		0 h vs. 24 h	4	0.256275	No	n.s.	1.323
	C08	0 h vs. 1.5 h	4	0.038038	Yes	*	3.05
		0 h vs. 3 h	4	1e-06	Yes	***	48.23
		0 h vs. 6 h	4	3.3e-05	Yes	***	20.53
		0 h vs. 12 h	4	0.000333	Yes	***	11.44
		0 h vs. 24 h	4	0.043211	Yes	*	2.921
ACBP4.2	W05	0 h vs. 1.5 h	4	1.7e-05	Yes	***	24.37
		0 h vs. 3 h	4	0.067378	No	n.s.	2.491
		0 h vs. 6 h	4	2.6e-05	Yes	***	21.8
		0 h vs. 12 h	4	0.101116	No	n.s.	2.122
		0 h vs. 24 h	4	0.003194	Yes	**	6.327
	C08	0 h vs. 1.5 h	4	0.082113	No	n.s.	2.309
		0 h vs. 3 h	4	0.000432	Yes	***	10.7
		0 h vs. 6 h	4	0.001247	Yes	**	8.126
		0 h vs. 12 h	4	5e-05	Yes	***	18.53
		0 h vs. 24 h	4	0.002488	Yes	**	6.767
ACBP3.3	W05	0 h vs. 1.5 h	4	4e-06	Yes	***	35.9
		0 h vs. 3 h	4	0.20618	No	n.s.	1.507
		0 h vs. 6 h	4	0.000479	Yes	***	10.42
		0 h vs. 12 h	4	0.413666	No	n.s.	0.9113
		0 h vs. 24 h	4	0.07299	No	n.s.	2.417
	C08	0 h vs. 1.5 h	4	0.063267	No	n.s.	2.551
		0 h vs. 3 h	4	0.000239	Yes	***	12.45
		0 h vs. 6 h	4	0.003173	Yes	**	6.338
		0 h vs. 12 h	4	0.001976	Yes	**	7.196
		0 h vs. 24 h	4	0.160962	No	n.s.	1.718

## Sheet: Figure 5
Supplemental Data. Lung et al. (2022). Plant Cell. Oxylipin signaling in salt-stressed soybean is modulated by
ligand-dependent interaction of Class II acyl-CoA-binding proteins with lipoxygenase.
Supplemental Data Set 1. Statistical analysis results.
Two-tailed Student's t test (unpaired) for significant difference (*, P<0.05; **, P<0.01; ***, P<0.001; n.s., not significant)
Figure 5C.
PA species	PA:PC	Comparison	Df	P value	Significant?	P value summary	t value
Di-14:0	0:100	WT vs. Y135A	4	0.928625	No	n.s.	0.09535
		WT vs. Y139A	4	0.332631	No	n.s.	1.101
		WT vs. K161A	4	0.217095	No	n.s.	1.464
		WT vs. Y180A	4	0.514354	No	n.s.	0.7146
	20:80	WT vs. Y135A	4	0.745356	No	n.s.	0.348
		WT vs. Y139A	4	0.344375	No	n.s.	1.071
		WT vs. K161A	4	0.006741	Yes	**	5.151
		WT vs. Y180A	4	0.359982	No	n.s.	1.033
	40:60	WT vs. Y135A	4	0.005706	Yes	**	5.396
		WT vs. Y139A	4	0.001554	Yes	**	7.669
		WT vs. K161A	4	0.013451	Yes	*	4.222
		WT vs. Y180A	4	0.002657	Yes	**	6.649
	60:40	WT vs. Y135A	4	0.247494	No	n.s.	1.353
		WT vs. Y139A	4	0.035731	Yes	*	3.114
		WT vs. K161A	4	0.218628	No	n.s.	1.458
		WT vs. Y180A	4	0.045748	Yes	*	2.864
	80:20	WT vs. Y135A	4	0.024244	Yes	*	3.529
		WT vs. Y139A	4	0.161815	No	n.s.	1.713
		WT vs. K161A	4	0.658239	No	n.s.	0.477
		WT vs. Y180A	4	0.004661	Yes	**	5.707
	100:0	WT vs. Y135A	4	0.141443	No	n.s.	1.829
		WT vs. Y139A	4	0.964222	No	n.s.	0.04773
		WT vs. K161A	4	0.987699	No	n.s.	0.0164
		WT vs. Y180A	4	0.131574	No	n.s.	1.891
Di-16:0	0:100	WT vs. Y135A	4	0.645667	No	n.s.	0.4964
		WT vs. Y139A	4	0.291688	No	n.s.	1.214
		WT vs. K161A	4	0.476816	No	n.s.	0.7841
		WT vs. Y180A	4	0.217711	No	n.s.	1.461
	20:80	WT vs. Y135A	4	0.00013	Yes	***	14.54
		WT vs. Y139A	4	0.001081	Yes	**	8.437
		WT vs. K161A	4	0.41931	No	n.s.	0.8994
		WT vs. Y180A	4	0.016785	Yes	*	3.952
	40:60	WT vs. Y135A	4	0.000702	Yes	***	9.442
		WT vs. Y139A	4	0.016544	Yes	*	3.97
		WT vs. K161A	4	0.004934	Yes	**	5.618
		WT vs. Y180A	4	0.014577	Yes	*	4.123
	60:40	WT vs. Y135A	4	0.084397	No	n.s.	2.284
		WT vs. Y139A	4	0.206883	No	n.s.	1.505
		WT vs. K161A	4	0.044876	Yes	*	2.883
		WT vs. Y180A	4	0.255226	No	n.s.	1.327
	80:20	WT vs. Y135A	4	0.197103	No	n.s.	1.546
		WT vs. Y139A	4	0.188498	No	n.s.	1.583
		WT vs. K161A	4	0.05465	No	n.s.	2.69
		WT vs. Y180A	4	0.025327	Yes	*	3.481
	100:0	WT vs. Y135A	4	0.279946	No	n.s.	1.248
		WT vs. Y139A	4	0.253882	No	n.s.	1.331
		WT vs. K161A	4	0.19689	No	n.s.	1.546
		WT vs. Y180A	4	0.432462	No	n.s.	0.8719
Di-18:0	0:100	WT vs. Y135A	4	0.302112	No	n.s.	1.184
		WT vs. Y139A	4	0.079584	No	n.s.	2.338
		WT vs. K161A	4	0.344156	No	n.s.	1.072
		WT vs. Y180A	4	0.251829	No	n.s.	1.338
	20:80	WT vs. Y135A	4	0.136744	No	n.s.	1.858
		WT vs. Y139A	4	0.831403	No	n.s.	0.2272
		WT vs. K161A	4	0.791325	No	n.s.	0.2829
		WT vs. Y180A	4	0.908282	No	n.s.	0.1227
	40:60	WT vs. Y135A	4	0.721777	No	n.s.	0.3822
		WT vs. Y139A	4	0.890455	No	n.s.	0.1467
		WT vs. K161A	4	0.803506	No	n.s.	0.2658
		WT vs. Y180A	4	0.436142	No	n.s.	0.8644
	60:40	WT vs. Y135A	4	0.652736	No	n.s.	0.4855
		WT vs. Y139A	4	0.682582	No	n.s.	0.4401
		WT vs. K161A	4	0.9684	No	n.s.	0.04215
		WT vs. Y180A	4	0.506953	No	n.s.	0.728
	80:20	WT vs. Y135A	4	0.246787	No	n.s.	1.355
		WT vs. Y139A	4	0.312928	No	n.s.	1.154
		WT vs. K161A	4	0.813417	No	n.s.	0.2521
		WT vs. Y180A	4	0.625518	No	n.s.	0.5279
	100:0	WT vs. Y135A	4	0.125058	No	n.s.	1.935
		WT vs. Y139A	4	0.236573	No	n.s.	1.391
		WT vs. K161A	4	0.57283	No	n.s.	0.6133
		WT vs. Y180A	4	0.584047	No	n.s.	0.5947
Di-18:1	0:100	WT vs. Y135A	4	0.618555	No	n.s.	0.5389
		WT vs. Y139A	4	0.705394	No	n.s.	0.4062
		WT vs. K161A	4	0.336817	No	n.s.	1.09
		WT vs. Y180A	4	0.748433	No	n.s.	0.3436
	20:80	WT vs. Y135A	4	0.460462	No	n.s.	0.8157
		WT vs. Y139A	4	0.106607	No	n.s.	2.075
		WT vs. K161A	4	0.068859	No	n.s.	2.471
		WT vs. Y180A	4	0.231326	No	n.s.	1.41
	40:60	WT vs. Y135A	4	0.308117	No	n.s.	1.167
		WT vs. Y139A	4	0.108958	No	n.s.	2.056
		WT vs. K161A	4	0.086781	No	n.s.	2.259
		WT vs. Y180A	4	0.424912	No	n.s.	0.8876
	60:40	WT vs. Y135A	4	0.207634	No	n.s.	1.501
		WT vs. Y139A	4	0.067927	No	n.s.	2.484
		WT vs. K161A	4	0.206524	No	n.s.	1.506
		WT vs. Y180A	4	0.559049	No	n.s.	0.6365
	80:20	WT vs. Y135A	4	0.339198	No	n.s.	1.084
		WT vs. Y139A	4	0.355292	No	n.s.	1.044
		WT vs. K161A	4	0.383044	No	n.s.	0.9789
		WT vs. Y180A	4	0.531516	No	n.s.	0.6841
	100:0	WT vs. Y135A	4	0.460001	No	n.s.	0.8166
		WT vs. Y139A	4	0.431426	No	n.s.	0.8741
		WT vs. K161A	4	0.91074	No	n.s.	0.1194
		WT vs. Y180A	4	0.788464	No	n.s.	0.2869

## Sheet: Figure 6
Supplemental Data. Lung et al. (2022). Plant Cell. Oxylipin signaling in salt-stressed soybean is modulated by
ligand-dependent interaction of Class II acyl-CoA-binding proteins with lipoxygenase.
Supplemental Data Set 1. Statistical analysis results.
Two-tailed Student's t test (unpaired) for significant difference (*, P<0.05; **, P<0.01; ***, P<0.001; n.s., not significant)
Figure 6A.
Protein	Comparison	Df	P value	Significant?	P value summary	t value
VLXB:StrepII	WT vs. Y135A	4	0.08137	No	n.s.	2.317
	WT vs. Y139A	4	0.333778	No	n.s.	1.098
	WT vs. K161A	4	0.087264	No	n.s.	2.254
	WT vs. Y180A	4	0.182388	No	n.s.	1.611
GmPLDα1:StrepII	WT vs. Y135A	4	0.621576	No	n.s.	0.5341
	WT vs. Y139A	4	0.673343	No	n.s.	0.454
	WT vs. K161A	4	0.878154	No	n.s.	0.1634
	WT vs. Y180A	4	0.90439	No	n.s.	0.1279
Figure 6B.
Acyl-CoA	Comparison	Df	P value	Significant?	P value summary	t value
C16:0-CoA	0 µM vs. 12.5 µM	4	0.439736	No	n.s.	0.857
	0 µM vs. 25 µM	4	0.224124	No	n.s.	1.437
	0 µM vs. 50 µM	4	0.039729	Yes	*	3.005
	0 µM vs. 100 µM	4	0.916038	No	n.s.	0.1122
C18:1-CoA	0 µM vs. 12.5 µM	4	0.367707	No	n.s.	1.015
	0 µM vs. 25 µM	4	0.534177	No	n.s.	0.6794
	0 µM vs. 50 µM	4	0.220316	No	n.s.	1.451
	0 µM vs. 100 µM	4	0.48662	No	n.s.	0.7655
C18:2-CoA	0 µM vs. 12.5 µM	4	0.006608	Yes	**	5.18
	0 µM vs. 25 µM	4	0.000474	Yes	***	10.45
	0 µM vs. 50 µM	4	0.000914	Yes	***	8.814
	0 µM vs. 100 µM	4	0.000297	Yes	***	11.78
C18:3-CoA	0 µM vs. 12.5 µM	4	8.1e-05	Yes	***	16.42
	0 µM vs. 25 µM	4	4e-06	Yes	***	34.02
	0 µM vs. 50 µM	4	8.1e-05	Yes	***	16.39
	0 µM vs. 100 µM	4	7.1e-05	Yes	***	16.93
Figure 6C.
Acyl-CoA	Comparison	Df	P value	Significant?	P value summary	t value
C16:0-CoA	0 µM vs. 12.5 µM	4	0.001017	Yes	**	8.573
	0 µM vs. 25 µM	4	0.002162	Yes	**	7.026
	0 µM vs. 50 µM	4	0.001499	Yes	**	7.742
	0 µM vs. 100 µM	4	0.001829	Yes	**	7.345
C18:1-CoA	0 µM vs. 12.5 µM	4	0.001503	Yes	**	7.738
	0 µM vs. 25 µM	4	0.00047	Yes	***	10.47
	0 µM vs. 50 µM	4	0.000574	Yes	***	9.944
	0 µM vs. 100 µM	4	0.001217	Yes	**	8.179
C18:2-CoA	0 µM vs. 12.5 µM	4	0.764962	No	n.s.	0.32
	0 µM vs. 25 µM	4	0.920179	No	n.s.	0.1067
	0 µM vs. 50 µM	4	0.432282	No	n.s.	0.8723
	0 µM vs. 100 µM	4	0.125736	No	n.s.	1.931
C18:3-CoA	0 µM vs. 12.5 µM	4	0.732729	No	n.s.	0.3662
	0 µM vs. 25 µM	4	0.66841	No	n.s.	0.4615
	0 µM vs. 50 µM	4	0.868553	No	n.s.	0.1764
	0 µM vs. 100 µM	4	0.6768	No	n.s.	0.4488

## Sheet: Figure 7
Supplemental Data. Lung et al. (2022). Plant Cell. Oxylipin signaling in salt-stressed soybean is modulated by
ligand-dependent interaction of Class II acyl-CoA-binding proteins with lipoxygenase.
Supplemental Data Set 1. Statistical analysis results.
Two-tailed Student's t test (unpaired) for significant difference (*, P<0.05; **, P<0.01; ***, P<0.001; n.s., not significant)
Figure 7B.
Treatment	Comparison	Df	P value	Significant?	P value summary	t value
0 mM NaCl	VC vs. GmACBP4.1	19	0.919398	No	n.s.	0.1025
	VC vs. GmACBP4.2	17	0.484856	No	n.s.	0.7141
100 mM NaCl	VC vs. GmACBP4.1	18	0.016926	Yes	*	2.632
	VC vs. GmACBP4.2	17	0.032042	Yes	*	2.335
Figure 7C.
Treatment	Comparison	Df	P value	Significant?	P value summary	t value
0 mM NaCl	VC vs. GmACBP4.1	19	0.413307	No	n.s.	0.8364
	VC vs. GmACBP4.2	17	0.19952	No	n.s.	1.335
100 mM NaCl	VC vs. GmACBP4.1	18	0.003145	Yes	**	3.407
	VC vs. GmACBP4.2	17	0.002099	Yes	**	3.623

## Sheet: Figure 8
Supplemental Data. Lung et al. (2022). Plant Cell. Oxylipin signaling in salt-stressed soybean is modulated by
ligand-dependent interaction of Class II acyl-CoA-binding proteins with lipoxygenase.
Supplemental Data Set 1. Statistical analysis results.
Two-tailed Student's t test (unpaired) for significant difference (*, P<0.05; **, P<0.01; ***, P<0.001; n.s., not significant)
Figure 8B.
Comparison	Df	P value	Significant?	P value summary	t value
WT vs. VC	36	0.853801	No	n.s.	0.1856
WT vs. GmACBP3.1#3-8	24	<0.000001	Yes	***	10.92
WT vs. GmACBP3.1#4-8	25	<0.000001	Yes	***	7.249
WT vs. GmACBP4.1#1-1	25	<0.000001	Yes	***	17.63
WT vs. GmACBP4.1#11-8	25	0.00041	Yes	***	4.074
WT vs. GmACBP3.2#1-6	25	1.8e-05	Yes	***	5.287
WT vs. GmACBP3.2#10-7	25	<0.000001	Yes	***	7.302
WT vs. GmACBP3.3#5-11	25	<0.000001	Yes	***	6.577
WT vs. GmACBP3.3#8-7	25	<0.000001	Yes	***	6.928
WT vs. GmACBP4.2#7-7	25	<0.000001	Yes	***	6.579
WT vs. GmACBP4.2#13-4	25	<0.000001	Yes	***	7.65
Figure 8D.
Comparison	Df	P value	Significant?	P value summary	t value
WT vs. VC	148	0.286928	No	n.s.	1.06874
WT vs. GmACBP3.1#3-8	148	<0.000001	Yes	***	30.71
WT vs. GmACBP3.1#4-8	148	<0.000001	Yes	***	11
WT vs. GmACBP4.1#1-1	148	<0.000001	Yes	***	30.11
WT vs. GmACBP4.1#11-8	148	<0.000001	Yes	***	13.78
WT vs. GmACBP3.2#1-6	148	<0.000001	Yes	***	14.72
WT vs. GmACBP3.2#10-7	148	<0.000001	Yes	***	13.36
WT vs. GmACBP3.3#5-11	148	<0.000001	Yes	***	5.698
WT vs. GmACBP3.3#8-7	148	<0.000001	Yes	***	17.18
WT vs. GmACBP4.2#7-7	148	<0.000001	Yes	***	6.046
WT vs. GmACBP4.2#13-4	148	0.000595	Yes	***	3.51
Figure 8E.
Comparison	Df	P value	Significant?	P value summary	t value
WT vs. VC	10	0.883927	No	n.s.	0.1498
WT vs. GmACBP3.1#3-8	10	0.001242	Yes	**	4.446
WT vs. GmACBP3.1#4-8	10	0.000512	Yes	***	5.033
WT vs. GmACBP4.1#1-1	10	0.005316	Yes	**	3.545
WT vs. GmACBP4.1#11-8	10	0.008414	Yes	**	3.271
WT vs. GmACBP3.2#1-6	10	0.000807	Yes	***	4.728
WT vs. GmACBP3.2#10-7	10	0.000518	Yes	***	5.025
WT vs. GmACBP3.3#5-11	10	0.000149	Yes	***	5.91
WT vs. GmACBP3.3#8-7	10	0.000143	Yes	***	5.943
WT vs. GmACBP4.2#7-7	10	0.000527	Yes	***	5.014
WT vs. GmACBP4.2#13-4	10	0.000796	Yes	***	4.736
Figure 8F.
Comparison	Df	P value	Significant?	P value summary	t value
WT vs. VC	16	0.933502	No	n.s.	0.08476
WT vs. GmACBP3.1#3-8	16	0.000912	Yes	***	4.059
WT vs. GmACBP3.1#4-8	16	0.000773	Yes	***	4.137
WT vs. GmACBP4.1#1-1	16	<0.000001	Yes	***	15.51
WT vs. GmACBP4.1#11-8	16	0.001168	Yes	**	3.941
WT vs. GmACBP3.2#1-6	16	6.7e-05	Yes	***	5.336
WT vs. GmACBP3.2#10-7	16	<0.000001	Yes	***	8.461
WT vs. GmACBP3.3#5-11	16	0.000164	Yes	***	4.89
WT vs. GmACBP3.3#8-7	16	5.4e-05	Yes	***	5.44
WT vs. GmACBP4.2#7-7	16	5e-06	Yes	***	6.7
WT vs. GmACBP4.2#13-4	16	<0.000001	Yes	***	10.06
Figure 8G.
Comparison	Df	P value	Significant?	P value summary	t value
WT vs. VC	10	0.632512	No	n.s.	0.4932
WT vs. GmACBP3.1#3-8	10	0.001917	Yes	**	4.17
WT vs. GmACBP3.1#4-8	10	0.006801	Yes	**	3.397
WT vs. GmACBP4.1#1-1	10	0.00219	Yes	**	4.087
WT vs. GmACBP4.1#11-8	10	0.008734	Yes	**	3.249
WT vs. GmACBP3.2#1-6	10	0.0119	Yes	*	3.067
WT vs. GmACBP3.2#10-7	10	0.002391	Yes	**	4.032
WT vs. GmACBP3.3#5-11	10	0.007327	Yes	**	3.353
WT vs. GmACBP3.3#8-7	10	0.003487	Yes	**	3.8
WT vs. GmACBP4.2#7-7	10	0.008749	Yes	**	3.248
WT vs. GmACBP4.2#13-4	10	0.001678	Yes	**	4.254
Figure 8H.
Comparison	Df	P value	Significant?	P value summary	t value
WT vs. VC	10	0.497587	No	n.s.	0.7039
WT vs. GmACBP3.1#3-8	10	0.000662	Yes	***	4.86
WT vs. GmACBP3.1#4-8	10	0.016404	Yes	*	2.879
WT vs. GmACBP4.1#1-1	10	0.000109	Yes	***	6.143
WT vs. GmACBP4.1#11-8	10	0.007483	Yes	**	3.341
WT vs. GmACBP3.2#1-6	10	0.000839	Yes	***	4.702
WT vs. GmACBP3.2#10-7	10	0.000342	Yes	***	5.311
WT vs. GmACBP3.3#5-11	10	0.00037	Yes	***	5.255
WT vs. GmACBP3.3#8-7	10	7.8e-05	Yes	***	6.402
WT vs. GmACBP4.2#7-7	10	0.000104	Yes	***	6.181
WT vs. GmACBP4.2#13-4	10	0.000245	Yes	***	5.548
Figure 8I.
Comparison	Df	P value	Significant?	P value summary	t value
WT vs. VC	10	0.821243	No	n.s.	0.2326
WT vs. GmACBP3.1#3-8	10	<0.000001	Yes	***	10.84
WT vs. GmACBP3.1#4-8	10	<0.000001	Yes	***	13.19
WT vs. GmACBP4.1#1-1	10	<0.000001	Yes	***	22.07
WT vs. GmACBP4.1#11-8	10	1.5e-05	Yes	***	7.785
WT vs. GmACBP3.2#1-6	10	0.002836	Yes	**	3.927
WT vs. GmACBP3.2#10-7	10	0.000669	Yes	***	4.853
WT vs. GmACBP3.3#5-11	10	0.001272	Yes	**	4.431
WT vs. GmACBP3.3#8-7	10	0.001086	Yes	**	4.533
WT vs. GmACBP4.2#7-7	10	0.000853	Yes	***	4.691
WT vs. GmACBP4.2#13-4	10	0.001131	Yes	**	4.507
Figure 8J.
Comparison	Df	P value	Significant?	P value summary	t value
WT vs. VC	10	0.329514	No	n.s.	1.031
WT vs. GmACBP3.1#3-8	10	9e-06	Yes	***	8.295
WT vs. GmACBP3.1#4-8	10	0.000123	Yes	***	6.053
WT vs. GmACBP4.1#1-1	10	1e-06	Yes	***	10.34
WT vs. GmACBP4.1#11-8	10	0.00082	Yes	***	4.717
WT vs. GmACBP3.2#1-6	10	0.00101	Yes	**	4.58
WT vs. GmACBP3.2#10-7	10	5.9e-05	Yes	***	6.624
WT vs. GmACBP3.3#5-11	10	0.000152	Yes	***	5.895
WT vs. GmACBP3.3#8-7	10	1.7e-05	Yes	***	7.649
WT vs. GmACBP4.2#7-7	10	<0.000001	Yes	***	11.92
WT vs. GmACBP4.2#13-4	10	2e-06	Yes	***	9.95
Figure 8K.
Comparison	Df	P value	Significant?	P value summary	t value
WT vs. VC	10	0.966045	No	n.s.	0.04377
WT vs. GmACBP3.1#3-8	10	0.000101	Yes	***	6.207
WT vs. GmACBP3.1#4-8	10	0.00095	Yes	***	4.62
WT vs. GmACBP4.1#1-1	10	0.000162	Yes	***	5.849
WT vs. GmACBP4.1#11-8	10	0.024759	Yes	*	2.639
WT vs. GmACBP3.2#1-6	10	0.002688	Yes	**	3.96
WT vs. GmACBP3.2#10-7	10	0.002054	Yes	**	4.127
WT vs. GmACBP3.3#5-11	10	1.7e-05	Yes	***	7.655
WT vs. GmACBP3.3#8-7	10	0.002519	Yes	**	4
WT vs. GmACBP4.2#7-7	10	0.003566	Yes	**	3.786
WT vs. GmACBP4.2#13-4	10	0.004775	Yes	**	3.609
Figure 8L.
Comparison	Df	P value	Significant?	P value summary	t value
WT vs. VC	10	0.736026	No	n.s.	0.3477
WT vs. GmACBP3.1#3-8	10	4e-06	Yes	***	8.925
WT vs. GmACBP3.1#4-8	10	0.00017	Yes	***	5.815
WT vs. GmACBP4.1#1-1	10	1.3e-05	Yes	***	7.927
WT vs. GmACBP4.1#11-8	10	0.004326	Yes	**	3.669
WT vs. GmACBP3.2#1-6	10	0.030007	Yes	*	2.527
WT vs. GmACBP3.2#10-7	10	0.029485	Yes	*	2.538
WT vs. GmACBP3.3#5-11	10	0.026531	Yes	*	2.599
WT vs. GmACBP3.3#8-7	10	0.005481	Yes	**	3.526
WT vs. GmACBP4.2#7-7	10	0.018499	Yes	*	2.809
WT vs. GmACBP4.2#13-4	10	0.007003	Yes	**	3.38

## Sheet: Figure 9
Supplemental Data. Lung et al. (2022). Plant Cell. Oxylipin signaling in salt-stressed soybean is modulated by
ligand-dependent interaction of Class II acyl-CoA-binding proteins with lipoxygenase.
Supplemental Data Set 1. Statistical analysis results.
Two-tailed Student's t test (unpaired) for significant difference (*, P<0.05; **, P<0.01; ***, P<0.001; n.s., not significant)
Figure 9A.
Fatty acid	Comparison	Df	P value	Significant?	P value summary	t value
16:0-FA	VC (0 mM) vs. GmACBP4.1 (0 mM)	6	0.002168	Yes	**	5.125
	VC (0 mM) vs. GmACBP4.2 (0 mM)	6	0.283802	No	n.s.	1.177
	VC (100 mM) vs. GmACBP4.1 (100 mM)	6	0.197838	No	n.s.	1.448
	VC (100 mM) vs. GmACBP4.2 (100 mM)	6	0.930083	No	n.s.	0.09149
	VC (0 mM) vs. VC (100 mM)	6	0.008401	Yes	**	3.856
	GmACBP4.1 (0 mM) vs. GmACBP4.1 (100 mM)	6	0.417482	No	n.s.	0.8705
	GmACBP4.2 (0 mM) vs. GmACBP4.2 (100 mM)	6	0.00047	Yes	***	6.866
16:1-FA	VC (0 mM) vs. GmACBP4.1 (0 mM)	6	0.541773	No	n.s.	0.6467
	VC (0 mM) vs. GmACBP4.2 (0 mM)	6	0.132564	No	n.s.	1.74
	VC (100 mM) vs. GmACBP4.1 (100 mM)	6	0.715298	No	n.s.	0.3825
	VC (100 mM) vs. GmACBP4.2 (100 mM)	6	0.234282	No	n.s.	1.322
	VC (0 mM) vs. VC (100 mM)	6	0.920809	No	n.s.	0.1037
	GmACBP4.1 (0 mM) vs. GmACBP4.1 (100 mM)	6	0.882932	No	n.s.	0.1536
	GmACBP4.2 (0 mM) vs. GmACBP4.2 (100 mM)	6	0.872652	No	n.s.	0.1673
18:0-FA	VC (0 mM) vs. GmACBP4.1 (0 mM)	6	0.786041	No	n.s.	0.2839
	VC (0 mM) vs. GmACBP4.2 (0 mM)	6	0.948402	No	n.s.	0.06747
	VC (100 mM) vs. GmACBP4.1 (100 mM)	6	0.874712	No	n.s.	0.1645
	VC (100 mM) vs. GmACBP4.2 (100 mM)	6	0.909318	No	n.s.	0.1188
	VC (0 mM) vs. VC (100 mM)	6	0.393367	No	n.s.	0.9194
	GmACBP4.1 (0 mM) vs. GmACBP4.1 (100 mM)	6	0.22035	No	n.s.	1.368
	GmACBP4.2 (0 mM) vs. GmACBP4.2 (100 mM)	6	0.470396	No	n.s.	0.7702
18:1-FA	VC (0 mM) vs. GmACBP4.1 (0 mM)	6	0.870494	No	n.s.	0.1701
	VC (0 mM) vs. GmACBP4.2 (0 mM)	6	0.943695	No	n.s.	0.07363
	VC (100 mM) vs. GmACBP4.1 (100 mM)	6	0.261906	No	n.s.	1.238
	VC (100 mM) vs. GmACBP4.2 (100 mM)	6	0.971632	No	n.s.	0.03707
	VC (0 mM) vs. VC (100 mM)	6	0.557262	No	n.s.	0.6213
	GmACBP4.1 (0 mM) vs. GmACBP4.1 (100 mM)	6	0.705224	No	n.s.	0.3968
	GmACBP4.2 (0 mM) vs. GmACBP4.2 (100 mM)	6	0.186495	No	n.s.	1.491
18:2-FA	VC (0 mM) vs. GmACBP4.1 (0 mM)	6	0.848431	No	n.s.	0.1995
	VC (0 mM) vs. GmACBP4.2 (0 mM)	6	0.802352	No	n.s.	0.2616
	VC (100 mM) vs. GmACBP4.1 (100 mM)	6	0.01953	Yes	*	3.161
	VC (100 mM) vs. GmACBP4.2 (100 mM)	6	0.767188	No	n.s.	0.3098
	VC (0 mM) vs. VC (100 mM)	6	0.022323	Yes	*	3.057
	GmACBP4.1 (0 mM) vs. GmACBP4.1 (100 mM)	6	0.73696	No	n.s.	0.3519
	GmACBP4.2 (0 mM) vs. GmACBP4.2 (100 mM)	6	0.040262	Yes	*	2.607
18:3-FA	VC (0 mM) vs. GmACBP4.1 (0 mM)	6	0.031784	Yes	*	2.785
	VC (0 mM) vs. GmACBP4.2 (0 mM)	6	0.576634	No	n.s.	0.5901
	VC (100 mM) vs. GmACBP4.1 (100 mM)	6	0.929697	No	n.s.	0.09199
	VC (100 mM) vs. GmACBP4.2 (100 mM)	6	0.394742	No	n.s.	0.9165
	VC (0 mM) vs. VC (100 mM)	6	0.038881	Yes	*	2.633
	GmACBP4.1 (0 mM) vs. GmACBP4.1 (100 mM)	6	0.891565	No	n.s.	0.1422
	GmACBP4.2 (0 mM) vs. GmACBP4.2 (100 mM)	6	0.030356	Yes	*	2.82
20:0-FA	VC (0 mM) vs. GmACBP4.1 (0 mM)	6	0.600261	No	n.s.	0.553
	VC (0 mM) vs. GmACBP4.2 (0 mM)	6	0.846842	No	n.s.	0.2017
	VC (100 mM) vs. GmACBP4.1 (100 mM)	6	0.412937	No	n.s.	0.8796
	VC (100 mM) vs. GmACBP4.2 (100 mM)	6	0.332442	No	n.s.	1.054
	VC (0 mM) vs. VC (100 mM)	6	0.755489	No	n.s.	0.326
	GmACBP4.1 (0 mM) vs. GmACBP4.1 (100 mM)	6	0.579927	No	n.s.	0.5849
	GmACBP4.2 (0 mM) vs. GmACBP4.2 (100 mM)	6	0.424421	No	n.s.	0.8569
22:0-FA	VC (0 mM) vs. GmACBP4.1 (0 mM)	6	0.651816	No	n.s.	0.4747
	VC (0 mM) vs. GmACBP4.2 (0 mM)	6	0.620966	No	n.s.	0.5211
	VC (100 mM) vs. GmACBP4.1 (100 mM)	6	0.644276	No	n.s.	0.4859
	VC (100 mM) vs. GmACBP4.2 (100 mM)	6	0.091405	No	n.s.	2.008
	VC (0 mM) vs. VC (100 mM)	6	0.433217	No	n.s.	0.8398
	GmACBP4.1 (0 mM) vs. GmACBP4.1 (100 mM)	6	0.057991	No	n.s.	2.338
	GmACBP4.2 (0 mM) vs. GmACBP4.2 (100 mM)	6	0.240851	No	n.s.	1.301
Figure 9B.
Treatment	Comparison	Df	P value	Significant?	P value summary	t value
0 mM	VC vs. GmACBP4.1	16	0.000115	Yes	***	5.065
	VC vs. GmACBP4.2	15	0.001729	Yes	**	3.804
100 mM	VC vs. GmACBP4.1	17	0.044774	Yes	*	2.166
	VC vs. GmACBP4.2	17	0.043241	Yes	*	2.184
Figure 9C.
Treatment	Comparison	Df	P value	Significant?	P value summary	t value
0 mM	VC vs. GmACBP4.1	16	0.000419	Yes	***	4.431
	VC vs. GmACBP4.2	15	4.5e-05	Yes	***	5.662
100 mM	VC vs. GmACBP4.1	17	0.004813	Yes	**	3.24
	VC vs. GmACBP4.2	17	3e-06	Yes	***	6.873
Figure 9E.
Fatty acid	Comparison	Df	P value	Significant?	P value summary	t value
16:0-FA	C08-0h vs. C08-1.5h	6	0.65683	No	n.s.	0.4672
	C08-0h vs. C08-3h	6	0.226659	No	n.s.	1.347
	C08-0h vs. C08-6h	6	0.021346	Yes	*	3.092
	C08-0h vs. C08-24h	6	0.18415	No	n.s.	1.501
	W05-0h vs. W05-1.5h	6	0.329817	No	n.s.	1.06
	W05-0h vs. W05-3h	6	0.078562	No	n.s.	2.117
	W05-0h vs. W05-6h	6	0.158487	No	n.s.	1.61
	W05-0h vs. W05-24h	6	0.105366	No	n.s.	1.905
16:1-FA	C08-0h vs. C08-1.5h	6	0.641152	No	n.s.	0.4906
	C08-0h vs. C08-3h	6	0.946297	No	n.s.	0.07022
	C08-0h vs. C08-6h	6	0.407998	No	n.s.	0.8895
	C08-0h vs. C08-24h	6	0.644654	No	n.s.	0.4853
	W05-0h vs. W05-1.5h	6	0.472501	No	n.s.	0.7664
	W05-0h vs. W05-3h	6	0.170262	No	n.s.	1.558
	W05-0h vs. W05-6h	6	0.178937	No	n.s.	1.522
	W05-0h vs. W05-24h	6	0.003853	Yes	**	4.559
18:0-FA	C08-0h vs. C08-1.5h	6	0.664193	No	n.s.	0.4563
	C08-0h vs. C08-3h	6	0.1205	No	n.s.	1.809
	C08-0h vs. C08-6h	6	0.160303	No	n.s.	1.602
	C08-0h vs. C08-24h	6	0.172135	No	n.s.	1.55
	W05-0h vs. W05-1.5h	6	0.127736	No	n.s.	1.767
	W05-0h vs. W05-3h	6	0.134052	No	n.s.	1.732
	W05-0h vs. W05-6h	6	0.172613	No	n.s.	1.548
	W05-0h vs. W05-24h	6	0.885656	No	n.s.	0.15
18:1-FA	C08-0h vs. C08-1.5h	6	0.518631	No	n.s.	0.6855
	C08-0h vs. C08-3h	6	0.87391	No	n.s.	0.1656
	C08-0h vs. C08-6h	6	0.60937	No	n.s.	0.5389
	C08-0h vs. C08-24h	6	0.118123	No	n.s.	1.823
	W05-0h vs. W05-1.5h	6	0.374444	No	n.s.	0.9593
	W05-0h vs. W05-3h	6	0.048602	Yes	*	2.468
	W05-0h vs. W05-6h	6	0.007063	Yes	**	4.007
	W05-0h vs. W05-24h	6	0.013593	Yes	*	3.452
18:2-FA	C08-0h vs. C08-1.5h	6	0.303237	No	n.s.	1.126
	C08-0h vs. C08-3h	6	0.375721	No	n.s.	0.9566
	C08-0h vs. C08-6h	6	0.585489	No	n.s.	0.5761
	C08-0h vs. C08-24h	6	0.452282	No	n.s.	0.8036
	W05-0h vs. W05-1.5h	6	0.440215	No	n.s.	0.8264
	W05-0h vs. W05-3h	6	0.431183	No	n.s.	0.8437
	W05-0h vs. W05-6h	6	0.22592	No	n.s.	1.349
	W05-0h vs. W05-24h	6	0.40992	No	n.s.	0.8856
18:3-FA	C08-0h vs. C08-1.5h	6	0.151243	No	n.s.	1.644
	C08-0h vs. C08-3h	6	0.284825	No	n.s.	1.174
	C08-0h vs. C08-6h	6	0.013368	Yes	*	3.466
	C08-0h vs. C08-24h	6	0.236613	No	n.s.	1.315
	W05-0h vs. W05-1.5h	6	0.161089	No	n.s.	1.598
	W05-0h vs. W05-3h	6	0.014059	Yes	*	3.425
	W05-0h vs. W05-6h	6	0.028961	Yes	*	2.856
	W05-0h vs. W05-24h	6	0.01805	Yes	*	3.224
20:0-FA	C08-0h vs. C08-1.5h	6	0.292374	No	n.s.	1.154
	C08-0h vs. C08-3h	6	0.162031	No	n.s.	1.594
	C08-0h vs. C08-6h	6	0.503369	No	n.s.	0.7117
	C08-0h vs. C08-24h	6	0.123169	No	n.s.	1.793
	W05-0h vs. W05-1.5h	6	0.479256	No	n.s.	0.7542
	W05-0h vs. W05-3h	6	0.098655	No	n.s.	1.953
	W05-0h vs. W05-6h	6	0.37449	No	n.s.	0.9592
	W05-0h vs. W05-24h	6	0.736421	No	n.s.	0.3526
22:0-FA	C08-0h vs. C08-1.5h	6	0.960129	No	n.s.	0.05211
	C08-0h vs. C08-3h	6	0.10826	No	n.s.	1.886
	C08-0h vs. C08-6h	6	0.86848	No	n.s.	0.1728
	C08-0h vs. C08-24h	6	0.061393	No	n.s.	2.297
	W05-0h vs. W05-1.5h	6	0.390687	No	n.s.	0.9249
	W05-0h vs. W05-3h	6	0.090436	No	n.s.	2.016
	W05-0h vs. W05-6h	6	0.50824	No	n.s.	0.7033
	W05-0h vs. W05-24h	6	0.467039	No	n.s.	0.7763
Figure 9F.
Genotype	Comparison	Df	P value	Significant?	P value summary	t value
C08	0 h vs. 1.5 h	6	0.000284	Yes	***	7.532
	0 h vs. 3 h	6	1.2e-05	Yes	***	13.14
	0 h vs. 6 h	6	1.8e-05	Yes	***	12.29
	0 h vs. 24 h	6	5e-06	Yes	***	15.23
W05	0 h vs. 1.5 h	6	0.001719	Yes	**	5.365
	0 h vs. 3 h	6	0.000848	Yes	***	6.149
	0 h vs. 6 h	6	3e-06	Yes	***	16.9
	0 h vs. 24 h	6	2.9e-05	Yes	***	11.26
Figure 9G.
Genotype	Comparison	Df	P value	Significant?	P value summary	t value
C08	0 h vs. 1.5 h	6	6e-06	Yes	***	14.61
	0 h vs. 3 h	6	<0.000001	Yes	***	20.81
	0 h vs. 6 h	6	1e-06	Yes	***	19.26
	0 h vs. 24 h	6	0.000143	Yes	***	8.522
W05	0 h vs. 1.5 h	6	2e-06	Yes	***	18.05
	0 h vs. 3 h	6	2e-05	Yes	***	12.06
	0 h vs. 6 h	6	<0.000001	Yes	***	27.41
	0 h vs. 24 h	6	9.7e-05	Yes	***	9.123
Figure 9H.
Genotype	Comparison	Df	P value	Significant?	P value summary	t value
C08	0 h vs. 1.5 h	8	0.089083	No	n.s.	1.935
	0 h vs. 3 h	8	0.142594	No	n.s.	1.626
	0 h vs. 6 h	8	0.227641	No	n.s.	1.307
	0 h vs. 24 h	8	0.001525	Yes	**	4.708
W05	0 h vs. 1.5 h	8	0.060977	No	n.s.	2.179
	0 h vs. 3 h	8	0.156818	No	n.s.	1.562
	0 h vs. 6 h	8	0.080295	No	n.s.	2.002
	0 h vs. 24 h	8	0.509591	No	n.s.	0.6902
Figure 9I.
Genotype	Comparison	Df	P value	Significant?	P value summary	t value
C08	0 h vs. 1.5 h	8	0.011882	Yes	*	3.24
	0 h vs. 3 h	8	0.001907	Yes	**	4.537
	0 h vs. 6 h	8	0.031809	Yes	*	2.596
	0 h vs. 24 h	8	0.003098	Yes	**	4.176
W05	0 h vs. 1.5 h	8	0.080978	No	n.s.	1.996
	0 h vs. 3 h	8	0.042478	Yes	*	2.41
	0 h vs. 6 h	8	0.927419	No	n.s.	0.094
	0 h vs. 24 h	8	0.636915	No	n.s.	0.4906

## Sheet: Figure 10
Supplemental Data. Lung et al. (2022). Plant Cell. Oxylipin signaling in salt-stressed soybean is modulated by
ligand-dependent interaction of Class II acyl-CoA-binding proteins with lipoxygenase.
Supplemental Data Set 1. Statistical analysis results.
Two-tailed Student's t test (unpaired) for significant difference (*, P<0.05; **, P<0.01; ***, P<0.001; n.s., not significant)
Figure 10A.
Treatment duration	Comparison	Df	P value	Significant?	P value summary	t value
0 h	WT vs. VC	8	0.44285	No	n.s.	0.8073
	WT vs. GmACBP3.1#3-8	8	8.7e-05	Yes	***	7.259
	WT vs. GmACBP3.1#4-8	8	0.000254	Yes	***	6.219
	WT vs. GmACBP4.1#1-1	8	0.000419	Yes	***	5.771
	WT vs. GmACBP4.1#11-8	8	0.037973	Yes	*	2.482
	WT vs. GmACBP3.2#1-6	8	2.1e-05	Yes	***	8.861
	WT vs. GmACBP3.2#10-7	8	0.010205	Yes	*	3.342
	WT vs. GmACBP3.3#5-11	8	0.001324	Yes	**	4.818
	WT vs. GmACBP3.3#8-7	8	0.006525	Yes	**	3.647
	WT vs. GmACBP4.2#7-7	8	0.001111	Yes	**	4.957
	WT vs. GmACBP4.2#13-4	8	3.5e-05	Yes	***	8.243
3 h	WT vs. VC	8	0.472995	No	n.s.	0.7531
	WT vs. GmACBP3.1#3-8	8	0.001443	Yes	**	4.751
	WT vs. GmACBP3.1#4-8	8	0.001007	Yes	**	5.036
	WT vs. GmACBP4.1#1-1	8	0.004222	Yes	**	3.952
	WT vs. GmACBP4.1#11-8	8	0.108252	No	n.s.	1.808
	WT vs. GmACBP3.2#1-6	8	0.001843	Yes	**	4.563
	WT vs. GmACBP3.2#10-7	8	0.04532	Yes	*	2.369
	WT vs. GmACBP3.3#5-11	8	0.049313	Yes	*	2.315
	WT vs. GmACBP3.3#8-7	8	0.004176	Yes	**	3.96
	WT vs. GmACBP4.2#7-7	8	0.017459	Yes	*	2.985
	WT vs. GmACBP4.2#13-4	8	0.032899	Yes	*	2.574
6 h	WT vs. VC	8	0.368367	No	n.s.	0.9533
	WT vs. GmACBP3.1#3-8	8	0.000412	Yes	***	5.786
	WT vs. GmACBP3.1#4-8	8	0.002126	Yes	**	4.455
	WT vs. GmACBP4.1#1-1	8	0.001611	Yes	**	4.666
	WT vs. GmACBP4.1#11-8	8	0.001672	Yes	**	4.637
	WT vs. GmACBP3.2#1-6	8	0.690399	No	n.s.	0.4131
	WT vs. GmACBP3.2#10-7	8	0.75782	No	n.s.	0.3191
	WT vs. GmACBP3.3#5-11	8	0.221561	No	n.s.	1.326
	WT vs. GmACBP3.3#8-7	8	0.936207	No	n.s.	0.08259
	WT vs. GmACBP4.2#7-7	8	0.406791	No	n.s.	0.8756
	WT vs. GmACBP4.2#13-4	8	0.42161	No	n.s.	0.847
Figure 10B.
Treatment duration	Comparison	Df	P value	Significant?	P value summary	t value
0 h	WT vs. VC	8	0.466806	No	n.s.	0.764
	WT vs. GmACBP3.1#3-8	8	0.000447	Yes	***	5.714
	WT vs. GmACBP3.1#4-8	8	0.016407	Yes	*	3.026
	WT vs. GmACBP4.1#1-1	8	0.001127	Yes	**	4.946
	WT vs. GmACBP4.1#11-8	8	0.00335	Yes	**	4.119
	WT vs. GmACBP3.2#1-6	8	2e-06	Yes	***	11.93
	WT vs. GmACBP3.2#10-7	8	0.00269	Yes	**	4.279
	WT vs. GmACBP3.3#5-11	8	0.0232	Yes	*	2.8
	WT vs. GmACBP3.3#8-7	8	9.4e-05	Yes	***	7.186
	WT vs. GmACBP4.2#7-7	8	5e-06	Yes	***	10.85
	WT vs. GmACBP4.2#13-4	8	3e-06	Yes	***	11.63
3 h	WT vs. VC	8	0.837392	No	n.s.	0.212
	WT vs. GmACBP3.1#3-8	8	<0.000001	Yes	***	13.27
	WT vs. GmACBP3.1#4-8	8	2.1e-05	Yes	***	8.869
	WT vs. GmACBP4.1#1-1	8	<0.000001	Yes	***	14.33
	WT vs. GmACBP4.1#11-8	8	0.000432	Yes	***	5.744
	WT vs. GmACBP3.2#1-6	8	0.000445	Yes	***	5.718
	WT vs. GmACBP3.2#10-7	8	0.000559	Yes	***	5.522
	WT vs. GmACBP3.3#5-11	8	0.005817	Yes	**	3.726
	WT vs. GmACBP3.3#8-7	8	0.01056	Yes	*	3.319
	WT vs. GmACBP4.2#7-7	8	0.016994	Yes	*	3.003
	WT vs. GmACBP4.2#13-4	8	0.002108	Yes	**	4.461
6 h	WT vs. VC	8	0.386638	No	n.s.	0.9156
	WT vs. GmACBP3.1#3-8	8	4.3e-05	Yes	***	8.007
	WT vs. GmACBP3.1#4-8	8	0.001143	Yes	**	4.935
	WT vs. GmACBP4.1#1-1	8	0.000287	Yes	***	6.108
	WT vs. GmACBP4.1#11-8	8	0.002832	Yes	**	4.241
	WT vs. GmACBP3.2#1-6	8	0.006892	Yes	**	3.609
	WT vs. GmACBP3.2#10-7	8	0.002073	Yes	**	4.474
	WT vs. GmACBP3.3#5-11	8	0.001342	Yes	**	4.808
	WT vs. GmACBP3.3#8-7	8	0.037016	Yes	*	2.499
	WT vs. GmACBP4.2#7-7	8	0.000884	Yes	***	5.141
	WT vs. GmACBP4.2#13-4	8	0.00029	Yes	***	6.099
Figure 10D
Immunooprecipitated	Comparison	Df	P value	Significant?	P value summary	t value
protein
GmACBP4.1:EGFP	0 h vs. 1.5 h	6	0.869013	No	n.s.	0.1721
	0 h vs. 3 h	6	0.59625	No	n.s.	0.5592
	0 h vs. 6 h	6	0.607264	No	n.s.	0.5421
	0 h vs. 12 h	6	0.260467	No	n.s.	1.242
	0 h vs. 24 h	6	0.752383	No	n.s.	0.3303
DsRed:VLXB	0 h vs. 1.5 h	6	0.000988	Yes	***	5.973
	0 h vs. 3 h	6	2.7e-05	Yes	***	11.42
	0 h vs. 6 h	6	2.7e-05	Yes	***	11.46
	0 h vs. 12 h	6	2e-05	Yes	***	11.99
	0 h vs. 24 h	6	0.000462	Yes	***	6.888
Protein ratio	0 h vs. 1.5 h	6	0.015379	Yes	*	3.352
	0 h vs. 3 h	6	0.000181	Yes	***	8.173
	0 h vs. 6 h	6	0.000134	Yes	***	8.627
	0 h vs. 12 h	6	9.8e-05	Yes	***	9.115
	0 h vs. 24 h	6	0.013813	Yes	*	3.439

## Sheet: Supp. Fig. 9
Supplemental Data. Lung et al. (2022). Plant Cell. Oxylipin signaling in salt-stressed soybean is modulated by
ligand-dependent interaction of Class II acyl-CoA-binding proteins with lipoxygenase.
Supplemental Data Set 1. Statistical analysis results.
Two-tailed Student's t test (unpaired) for significant difference (*, P<0.05; **, P<0.01; ***, P<0.001; n.s., not significant)
Supplemental Figure 9B.
Comparison	Df	P value	Significant?	P value summary	t value
WT vs. VC	10	0.745423	No	n.s.	0.3338
WT vs. GmACBP3.1#3-8	10	0.82118	No	n.s.	0.232
WT vs. GmACBP3.1#4-8	10	0.777821	No	n.s.	0.2899
WT vs. GmACBP4.1#1-1	10	0.374488	No	n.s.	0.9296
WT vs. GmACBP4.1#11-8	10	0.1922	No	n.s.	1.399
WT vs. GmACBP3.2#1-6	10	0.219856	No	n.s.	1.309
WT vs. GmACBP3.2#10-7	10	0.976377	No	n.s.	0.03036
WT vs. GmACBP3.3#5-11	10	0.949995	No	n.s.	0.0643
WT vs. GmACBP3.3#8-7	10	0.608156	No	n.s.	0.5293
WT vs. GmACBP4.2#7-7	10	0.948744	No	n.s.	0.06592
WT vs. GmACBP4.2#13-4	10	0.671804	No	n.s.	0.4364
Supplemental Figure 9C.
Comparison	Df	P value	Significant?	P value summary	t value
WT vs. VC	16	0.89775	No	n.s.	0.1306
WT vs. GmACBP3.1#3-8	16	0.826974	No	n.s.	0.2222
WT vs. GmACBP3.1#4-8	15	0.851522	No	n.s.	0.1904
WT vs. GmACBP4.1#1-1	15	0.446993	No	n.s.	0.7809
WT vs. GmACBP4.1#11-8	16	0.617989	No	n.s.	0.5086
WT vs. GmACBP3.2#1-6	16	0.716895	No	n.s.	0.3691
WT vs. GmACBP3.2#10-7	15	0.902382	No	n.s.	0.1247
WT vs. GmACBP3.3#5-11	16	0.841151	No	n.s.	0.2037
WT vs. GmACBP3.3#8-7	16	0.887667	No	n.s.	0.1435
WT vs. GmACBP4.2#7-7	16	0.490047	No	n.s.	0.7065
WT vs. GmACBP4.2#13-4	16	0.266072	No	n.s.	1.152
Supplemental Figure 9D.
Comparison	Df	P value	Significant?	P value summary	t value
WT vs. VC	10	0.697731	No	n.s.	0.3998
WT vs. GmACBP3.1#3-8	10	0.975608	No	n.s.	0.03135
WT vs. GmACBP3.1#4-8	10	0.385664	No	n.s.	0.9072
WT vs. GmACBP4.1#1-1	10	0.537486	No	n.s.	0.6385
WT vs. GmACBP4.1#11-8	10	0.603156	No	n.s.	0.5368
WT vs. GmACBP3.2#1-6	10	0.954868	No	n.s.	0.05803
WT vs. GmACBP3.2#10-7	10	0.572848	No	n.s.	0.5829
WT vs. GmACBP3.3#5-11	10	0.99181	No	n.s.	0.01052
WT vs. GmACBP3.3#8-7	10	0.714111	No	n.s.	0.3769
WT vs. GmACBP4.2#7-7	10	0.728169	No	n.s.	0.3575
WT vs. GmACBP4.2#13-4	10	0.547547	No	n.s.	0.6225
Supplemental Figure 9E.
Comparison	Df	P value	Significant?	P value summary	t value
WT vs. VC	10	0.195682	No	n.s.	1.387
WT vs. GmACBP3.1#3-8	10	0.259601	No	n.s.	1.195
WT vs. GmACBP3.1#4-8	10	0.539109	No	n.s.	0.6359
WT vs. GmACBP4.1#1-1	10	0.1205	No	n.s.	1.697
WT vs. GmACBP4.1#11-8	10	0.679343	No	n.s.	0.4257
WT vs. GmACBP3.2#1-6	10	0.408341	No	n.s.	0.863
WT vs. GmACBP3.2#10-7	10	0.904456	No	n.s.	0.1231
WT vs. GmACBP3.3#5-11	10	0.393857	No	n.s.	0.891
WT vs. GmACBP3.3#8-7	10	0.642964	No	n.s.	0.4779
WT vs. GmACBP4.2#7-7	10	0.981317	No	n.s.	0.02401
WT vs. GmACBP4.2#13-4	10	0.917317	No	n.s.	0.1065
Supplemental Figure 9F.
Comparison	Df	P value	Significant?	P value summary	t value
WT vs. VC	10	0.996443	No	n.s.	0.004571
WT vs. GmACBP3.1#3-8	10	0.857711	No	n.s.	0.184
WT vs. GmACBP3.1#4-8	9	0.850527	No	n.s.	0.1939
WT vs. GmACBP4.1#1-1	9	0.514411	No	n.s.	0.6787
WT vs. GmACBP4.1#11-8	10	0.629261	No	n.s.	0.498
WT vs. GmACBP3.2#1-6	10	0.738396	No	n.s.	0.3434
WT vs. GmACBP3.2#10-7	9	0.868261	No	n.s.	0.1707
WT vs. GmACBP3.3#5-11	10	0.910193	No	n.s.	0.1157
WT vs. GmACBP3.3#8-7	10	0.884904	No	n.s.	0.1485
WT vs. GmACBP4.2#7-7	10	0.771023	No	n.s.	0.2991
WT vs. GmACBP4.2#13-4	10	0.996855	No	n.s.	0.004041
Supplemental Figure 9G.
Comparison	Df	P value	Significant?	P value summary	t value
WT vs. VC	10	0.866449	No	n.s.	0.1725
WT vs. GmACBP3.1#3-8	10	0.596946	No	n.s.	0.5461
WT vs. GmACBP3.1#4-8	9	0.533992	No	n.s.	0.6467
WT vs. GmACBP4.1#1-1	9	0.685725	No	n.s.	0.418
WT vs. GmACBP4.1#11-8	10	0.747577	No	n.s.	0.3309
WT vs. GmACBP3.2#1-6	10	0.908776	No	n.s.	0.1175
WT vs. GmACBP3.2#10-7	9	0.784284	No	n.s.	0.282
WT vs. GmACBP3.3#5-11	10	0.567952	No	n.s.	0.5905
WT vs. GmACBP3.3#8-7	10	0.352919	No	n.s.	0.9742
WT vs. GmACBP4.2#7-7	10	0.882207	No	n.s.	0.152
WT vs. GmACBP4.2#13-4	10	0.809183	No	n.s.	0.248

## Sheet: Supp. Fig. 10
Supplemental Data. Lung et al. (2022). Plant Cell. Oxylipin signaling in salt-stressed soybean is modulated by
ligand-dependent interaction of Class II acyl-CoA-binding proteins with lipoxygenase.
Supplemental Data Set 1. Statistical analysis results.
Two-tailed Student's t test (unpaired) for significant difference (*, P<0.05; **, P<0.01; ***, P<0.001; n.s., not significant)
Supplemental Figure 10A.
Fatty acid	Comparison	Df	P value	Significant?	P value summary	t value
16:0-FA	WT vs. VC	4	0.668509	No	n.s.	0.4614
	WT vs. GmACBP3.1#3-8	4	0.247183	No	n.s.	1.354
	WT vs. GmACBP3.1#4-8	4	0.308214	No	n.s.	1.167
	WT vs. GmACBP4.1#1-1	4	0.482361	No	n.s.	0.7736
	WT vs. GmACBP4.1#11-8	4	0.287767	No	n.s.	1.225
	WT vs. GmACBP3.2#1-6	4	0.388399	No	n.s.	0.9668
	WT vs. GmACBP3.2#10-7	4	0.805005	No	n.s.	0.2637
	WT vs. GmACBP3.3#5-11	4	0.449105	No	n.s.	0.8382
	WT vs. GmACBP3.3#8-7	4	0.191711	No	n.s.	1.569
	WT vs. GmACBP4.2#7-7	4	0.675966	No	n.s.	0.4501
	WT vs. GmACBP4.2#13-4	4	0.823058	No	n.s.	0.2387
16:1-FA	WT vs. VC	4	0.295614	No	n.s.	1.202
	WT vs. GmACBP3.1#3-8	4	0.846746	No	n.s.	0.2061
	WT vs. GmACBP3.1#4-8	4	0.45023	No	n.s.	0.8359
	WT vs. GmACBP4.1#1-1	4	0.087444	No	n.s.	2.252
	WT vs. GmACBP4.1#11-8	4	0.992634	No	n.s.	0.009821
	WT vs. GmACBP3.2#1-6	4	0.570353	No	n.s.	0.6175
	WT vs. GmACBP3.2#10-7	4	0.407001	No	n.s.	0.9257
	WT vs. GmACBP3.3#5-11	4	0.79807	No	n.s.	0.2734
	WT vs. GmACBP3.3#8-7	4	0.839692	No	n.s.	0.2158
	WT vs. GmACBP4.2#7-7	4	0.324239	No	n.s.	1.123
	WT vs. GmACBP4.2#13-4	4	0.529637	No	n.s.	0.6874
18:0-FA	WT vs. VC	4	0.94694	No	n.s.	0.07082
	WT vs. GmACBP3.1#3-8	4	0.766429	No	n.s.	0.318
	WT vs. GmACBP3.1#4-8	4	0.989749	No	n.s.	0.01367
	WT vs. GmACBP4.1#1-1	4	0.513118	No	n.s.	0.7168
	WT vs. GmACBP4.1#11-8	4	0.988617	No	n.s.	0.01518
	WT vs. GmACBP3.2#1-6	4	0.851932	No	n.s.	0.199
	WT vs. GmACBP3.2#10-7	4	0.521293	No	n.s.	0.7021
	WT vs. GmACBP3.3#5-11	4	0.961119	No	n.s.	0.05187
	WT vs. GmACBP3.3#8-7	4	0.853408	No	n.s.	0.197
	WT vs. GmACBP4.2#7-7	4	0.387319	No	n.s.	0.9692
	WT vs. GmACBP4.2#13-4	4	0.245998	No	n.s.	1.358
18:1-FA	WT vs. VC	4	0.543238	No	n.s.	0.6636
	WT vs. GmACBP3.1#3-8	4	0.205932	No	n.s.	1.508
	WT vs. GmACBP3.1#4-8	4	0.693766	No	n.s.	0.4234
	WT vs. GmACBP4.1#1-1	4	0.903863	No	n.s.	0.1286
	WT vs. GmACBP4.1#11-8	4	0.978674	No	n.s.	0.02844
	WT vs. GmACBP3.2#1-6	4	0.616026	No	n.s.	0.5429
	WT vs. GmACBP3.2#10-7	4	0.835961	No	n.s.	0.2209
	WT vs. GmACBP3.3#5-11	4	0.926864	No	n.s.	0.09771
	WT vs. GmACBP3.3#8-7	4	0.792134	No	n.s.	0.2817
	WT vs. GmACBP4.2#7-7	4	0.816014	No	n.s.	0.2485
	WT vs. GmACBP4.2#13-4	4	0.585258	No	n.s.	0.5927
18:2-FA	WT vs. VC	4	0.959344	No	n.s.	0.05424
	WT vs. GmACBP3.1#3-8	4	0.916372	No	n.s.	0.1118
	WT vs. GmACBP3.1#4-8	4	0.734249	No	n.s.	0.364
	WT vs. GmACBP4.1#1-1	4	0.852048	No	n.s.	0.1989
	WT vs. GmACBP4.1#11-8	4	0.983617	No	n.s.	0.02185
	WT vs. GmACBP3.2#1-6	4	0.397673	No	n.s.	0.9461
	WT vs. GmACBP3.2#10-7	4	0.76342	No	n.s.	0.3222
	WT vs. GmACBP3.3#5-11	4	0.967166	No	n.s.	0.0438
	WT vs. GmACBP3.3#8-7	4	0.439687	No	n.s.	0.8571
	WT vs. GmACBP4.2#7-7	4	0.655953	No	n.s.	0.4805
	WT vs. GmACBP4.2#13-4	4	0.82103	No	n.s.	0.2415
18:3-FA	WT vs. VC	4	0.628097	No	n.s.	0.5238
	WT vs. GmACBP3.1#3-8	4	0.358173	No	n.s.	1.037
	WT vs. GmACBP3.1#4-8	4	0.917343	No	n.s.	0.1105
	WT vs. GmACBP4.1#1-1	4	0.596437	No	n.s.	0.5744
	WT vs. GmACBP4.1#11-8	4	0.811854	No	n.s.	0.2542
	WT vs. GmACBP3.2#1-6	4	0.279705	No	n.s.	1.249
	WT vs. GmACBP3.2#10-7	4	0.128198	No	n.s.	1.914
	WT vs. GmACBP3.3#5-11	4	0.11371	No	n.s.	2.018
	WT vs. GmACBP3.3#8-7	4	0.673212	No	n.s.	0.4542
	WT vs. GmACBP4.2#7-7	4	0.942179	No	n.s.	0.07719
	WT vs. GmACBP4.2#13-4	4	0.147039	No	n.s.	1.795
20:0-FA	WT vs. VC	4	0.743954	No	n.s.	0.3501
	WT vs. GmACBP3.1#3-8	4	0.036162	Yes	*	3.102
	WT vs. GmACBP3.1#4-8	4	0.036156	Yes	*	3.102
	WT vs. GmACBP4.1#1-1	4	0.059042	No	n.s.	2.616
	WT vs. GmACBP4.1#11-8	4	0.03176	Yes	*	3.237
	WT vs. GmACBP3.2#1-6	4	0.034617	Yes	*	3.147
	WT vs. GmACBP3.2#10-7	4	0.04849	Yes	*	2.806
	WT vs. GmACBP3.3#5-11	4	0.086971	No	n.s.	2.257
	WT vs. GmACBP3.3#8-7	4	0.02874	Yes	*	3.344
	WT vs. GmACBP4.2#7-7	4	0.036915	Yes	*	3.08
	WT vs. GmACBP4.2#13-4	4	0.0619	No	n.s.	2.571
22:0-FA	WT vs. VC	4	0.88635	No	n.s.	0.1523
	WT vs. GmACBP3.1#3-8	4	0.002025	Yes	**	7.15
	WT vs. GmACBP3.1#4-8	4	0.020844	Yes	*	3.7
	WT vs. GmACBP4.1#1-1	4	0.017828	Yes	*	3.881
	WT vs. GmACBP4.1#11-8	4	0.201498	No	n.s.	1.527
	WT vs. GmACBP3.2#1-6	4	0.001448	Yes	**	7.813
	WT vs. GmACBP3.2#10-7	4	0.034685	Yes	*	3.145
	WT vs. GmACBP3.3#5-11	4	0.017215	Yes	*	3.922
	WT vs. GmACBP3.3#8-7	4	0.059381	No	n.s.	2.611
	WT vs. GmACBP4.2#7-7	4	0.027151	Yes	*	3.405
	WT vs. GmACBP4.2#13-4	4	0.012169	Yes	*	4.349
Supplemental Figure 10B.
Fatty acid	Comparison	Df	P value	Significant?	P value summary	t value
16:0-FA	WT vs. VC	4	0.310732	No	n.s.	1.16
	WT vs. GmACBP3.1#3-8	4	0.508472	No	n.s.	0.7252
	WT vs. GmACBP3.1#4-8	4	0.933518	No	n.s.	0.08879
	WT vs. GmACBP4.1#1-1	4	0.204963	No	n.s.	1.512
	WT vs. GmACBP4.1#11-8	4	0.526458	No	n.s.	0.693
	WT vs. GmACBP3.2#1-6	4	0.42333	No	n.s.	0.8909
	WT vs. GmACBP3.2#10-7	4	0.273343	No	n.s.	1.269
	WT vs. GmACBP3.3#5-11	4	0.617369	No	n.s.	0.5408
	WT vs. GmACBP3.3#8-7	4	0.143671	No	n.s.	1.815
	WT vs. GmACBP4.2#7-7	4	0.993115	No	n.s.	0.009181
	WT vs. GmACBP4.2#13-4	4	0.510411	No	n.s.	0.7217
16:1-FA	WT vs. VC	4	0.510683	No	n.s.	0.7212
	WT vs. GmACBP3.1#3-8	4	0.637629	No	n.s.	0.5089
	WT vs. GmACBP3.1#4-8	4	0.279296	No	n.s.	1.25
	WT vs. GmACBP4.1#1-1	4	0.526986	No	n.s.	0.692
	WT vs. GmACBP4.1#11-8	4	0.797101	No	n.s.	0.2748
	WT vs. GmACBP3.2#1-6	4	0.171497	No	n.s.	1.664
	WT vs. GmACBP3.2#10-7	4	0.733309	No	n.s.	0.3654
	WT vs. GmACBP3.3#5-11	4	0.279869	No	n.s.	1.249
	WT vs. GmACBP3.3#8-7	4	0.372041	No	n.s.	1.004
	WT vs. GmACBP4.2#7-7	4	0.239577	No	n.s.	1.38
	WT vs. GmACBP4.2#13-4	4	0.429062	No	n.s.	0.8789
16:2-FA	WT vs. VC	4	0.812718	No	n.s.	0.253
	WT vs. GmACBP3.1#3-8	4	0.615146	No	n.s.	0.5443
	WT vs. GmACBP3.1#4-8	4	0.087843	No	n.s.	2.248
	WT vs. GmACBP4.1#1-1	4	0.20551	No	n.s.	1.51
	WT vs. GmACBP4.1#11-8	4	0.425791	No	n.s.	0.8857
	WT vs. GmACBP3.2#1-6	4	0.922379	No	n.s.	0.1037
	WT vs. GmACBP3.2#10-7	4	0.488793	No	n.s.	0.7615
	WT vs. GmACBP3.3#5-11	4	0.837502	No	n.s.	0.2188
	WT vs. GmACBP3.3#8-7	4	0.732758	No	n.s.	0.3662
	WT vs. GmACBP4.2#7-7	4	0.837461	No	n.s.	0.2189
	WT vs. GmACBP4.2#13-4	4	0.541562	No	n.s.	0.6665
16:3-FA	WT vs. VC	4	0.712075	No	n.s.	0.3964
	WT vs. GmACBP3.1#3-8	4	0.72797	No	n.s.	0.3732
	WT vs. GmACBP3.1#4-8	4	0.346087	No	n.s.	1.067
	WT vs. GmACBP4.1#1-1	4	0.336645	No	n.s.	1.091
	WT vs. GmACBP4.1#11-8	4	0.997186	No	n.s.	0.003752
	WT vs. GmACBP3.2#1-6	4	0.6314	No	n.s.	0.5186
	WT vs. GmACBP3.2#10-7	4	0.707977	No	n.s.	0.4024
	WT vs. GmACBP3.3#5-11	4	0.658244	No	n.s.	0.477
	WT vs. GmACBP3.3#8-7	4	0.637856	No	n.s.	0.5085
	WT vs. GmACBP4.2#7-7	4	0.650404	No	n.s.	0.4891
	WT vs. GmACBP4.2#13-4	4	0.405328	No	n.s.	0.9293
18:0-FA	WT vs. VC	4	0.341976	No	n.s.	1.077
	WT vs. GmACBP3.1#3-8	4	0.256049	No	n.s.	1.324
	WT vs. GmACBP3.1#4-8	4	0.095793	No	n.s.	2.17
	WT vs. GmACBP4.1#1-1	4	0.415318	No	n.s.	0.9078
	WT vs. GmACBP4.1#11-8	4	0.534526	No	n.s.	0.6788
	WT vs. GmACBP3.2#1-6	4	0.3036	No	n.s.	1.179
	WT vs. GmACBP3.2#10-7	4	0.411349	No	n.s.	0.9163
	WT vs. GmACBP3.3#5-11	4	0.480085	No	n.s.	0.7779
	WT vs. GmACBP3.3#8-7	4	0.920324	No	n.s.	0.1065
	WT vs. GmACBP4.2#7-7	4	0.851601	No	n.s.	0.1995
	WT vs. GmACBP4.2#13-4	4	0.903431	No	n.s.	0.1292
18:1-FA	WT vs. VC	4	0.94003	No	n.s.	0.08007
	WT vs. GmACBP3.1#3-8	4	0.591948	No	n.s.	0.5817
	WT vs. GmACBP3.1#4-8	4	0.748772	No	n.s.	0.3431
	WT vs. GmACBP4.1#1-1	4	0.351554	No	n.s.	1.053
	WT vs. GmACBP4.1#11-8	4	0.577336	No	n.s.	0.6058
	WT vs. GmACBP3.2#1-6	4	0.850112	No	n.s.	0.2015
	WT vs. GmACBP3.2#10-7	4	0.635928	No	n.s.	0.5115
	WT vs. GmACBP3.3#5-11	4	0.496333	No	n.s.	0.7475
	WT vs. GmACBP3.3#8-7	4	0.638245	No	n.s.	0.5079
	WT vs. GmACBP4.2#7-7	4	0.633435	No	n.s.	0.5154
	WT vs. GmACBP4.2#13-4	4	0.457455	No	n.s.	0.8216
18:2-FA	WT vs. VC	4	0.852743	No	n.s.	0.1979
	WT vs. GmACBP3.1#3-8	4	0.421953	No	n.s.	0.8938
	WT vs. GmACBP3.1#4-8	4	0.840401	No	n.s.	0.2148
	WT vs. GmACBP4.1#1-1	4	0.942515	No	n.s.	0.07674
	WT vs. GmACBP4.1#11-8	4	0.812202	No	n.s.	0.2537
	WT vs. GmACBP3.2#1-6	4	0.562725	No	n.s.	0.6303
	WT vs. GmACBP3.2#10-7	4	0.924787	No	n.s.	0.1005
	WT vs. GmACBP3.3#5-11	4	0.807276	No	n.s.	0.2606
	WT vs. GmACBP3.3#8-7	4	0.471955	No	n.s.	0.7934
	WT vs. GmACBP4.2#7-7	4	0.690187	No	n.s.	0.4287
	WT vs. GmACBP4.2#13-4	4	0.656342	No	n.s.	0.4799
18:3-FA	WT vs. VC	4	0.319394	No	n.s.	1.136
	WT vs. GmACBP3.1#3-8	4	0.35132	No	n.s.	1.054
	WT vs. GmACBP3.1#4-8	4	0.360297	No	n.s.	1.032
	WT vs. GmACBP4.1#1-1	4	0.441747	No	n.s.	0.853
	WT vs. GmACBP4.1#11-8	4	0.620713	No	n.s.	0.5355
	WT vs. GmACBP3.2#1-6	4	0.198761	No	n.s.	1.538
	WT vs. GmACBP3.2#10-7	4	0.238378	No	n.s.	1.385
	WT vs. GmACBP3.3#5-11	4	0.721902	No	n.s.	0.382
	WT vs. GmACBP3.3#8-7	4	0.846108	No	n.s.	0.207
	WT vs. GmACBP4.2#7-7	4	0.329107	No	n.s.	1.11
	WT vs. GmACBP4.2#13-4	4	0.189359	No	n.s.	1.58

## Sheet: Supp. Fig. 11
Supplemental Data. Lung et al. (2022). Plant Cell. Oxylipin signaling in salt-stressed soybean is modulated by
ligand-dependent interaction of Class II acyl-CoA-binding proteins with lipoxygenase.
Supplemental Data Set 1. Statistical analysis results.
Two-tailed Student's t test (unpaired) for significant difference (*, P<0.05; **, P<0.01; ***, P<0.001; n.s., not significant)
Supplemental Figure 11
Genotype	PA	Comparison	Df	P value	Significant?	P value summary	t value
C08	32:1-PA	0 h vs. 1.5 h	8	0.271033	No	n.s.	1.182
		0 h vs. 3 h	8	0.984888	No	n.s.	0.01954
		0 h vs. 6 h	8	0.210062	No	n.s.	1.363
		0 h vs. 24 h	8	0.02924	Yes	*	2.65
	32:2-PA	0 h vs. 1.5 h	8	0.208775	No	n.s.	1.367
		0 h vs. 3 h	8	0.347488	No	n.s.	0.998
		0 h vs. 6 h	8	0.917838	No	n.s.	0.1065
		0 h vs. 24 h	8	0.410108	No	n.s.	0.8691
	32:3-PA	0 h vs. 1.5 h	8	0.748729	No	n.s.	0.3316
		0 h vs. 3 h	8	0.99344	No	n.s.	0.008482
		0 h vs. 6 h	8	0.883615	No	n.s.	0.1511
		0 h vs. 24 h	8	0.615772	No	n.s.	0.5221
	34:1-PA	0 h vs. 1.5 h	8	0.410354	No	n.s.	0.8686
		0 h vs. 3 h	8	0.30377	No	n.s.	1.099
		0 h vs. 6 h	8	0.841598	No	n.s.	0.2064
		0 h vs. 24 h	8	0.065999	No	n.s.	2.128
	34:2-PA	0 h vs. 1.5 h	8	0.312227	No	n.s.	1.079
		0 h vs. 3 h	8	0.376854	No	n.s.	0.9356
		0 h vs. 6 h	8	0.904665	No	n.s.	0.1236
		0 h vs. 24 h	8	0.911394	No	n.s.	0.1148
	34:3-PA	0 h vs. 1.5 h	8	0.913495	No	n.s.	0.1121
		0 h vs. 3 h	8	0.958519	No	n.s.	0.05366
		0 h vs. 6 h	8	0.812063	No	n.s.	0.2458
		0 h vs. 24 h	8	0.843547	No	n.s.	0.2039
	34:4-PA	0 h vs. 1.5 h	8	0.066212	No	n.s.	2.126
		0 h vs. 3 h	8	0.265883	No	n.s.	1.196
		0 h vs. 6 h	8	0.027514	Yes	*	2.69
		0 h vs. 24 h	8	0.059753	No	n.s.	2.192
	34:5-PA	0 h vs. 1.5 h	8	0.016109	Yes	*	3.038
		0 h vs. 3 h	8	0.072792	No	n.s.	2.065
		0 h vs. 6 h	8	0.884335	No	n.s.	0.1502
		0 h vs. 24 h	8	0.186835	No	n.s.	1.444
	36:1-PA	0 h vs. 1.5 h	8	0.271531	No	n.s.	1.181
		0 h vs. 3 h	8	0.234846	No	n.s.	1.285
		0 h vs. 6 h	8	0.951689	No	n.s.	0.06251
		0 h vs. 24 h	8	0.227344	No	n.s.	1.308
	36:2-PA	0 h vs. 1.5 h	8	0.309127	No	n.s.	1.086
		0 h vs. 3 h	8	0.833658	No	n.s.	0.217
		0 h vs. 6 h	8	0.103466	No	n.s.	1.837
		0 h vs. 24 h	8	2.2e-05	Yes	***	8.796
	36:3-PA	0 h vs. 1.5 h	8	0.153083	No	n.s.	1.579
		0 h vs. 3 h	8	0.639376	No	n.s.	0.4869
		0 h vs. 6 h	8	0.752802	No	n.s.	0.326
		0 h vs. 24 h	8	0.006904	Yes	**	3.608
	36:4-PA	0 h vs. 1.5 h	8	0.696757	No	n.s.	0.4041
		0 h vs. 3 h	8	0.076838	No	n.s.	2.03
		0 h vs. 6 h	8	0.769559	No	n.s.	0.3031
		0 h vs. 24 h	8	0.194986	No	n.s.	1.414
	36:5-PA	0 h vs. 1.5 h	8	0.365773	No	n.s.	0.9587
		0 h vs. 3 h	8	0.393366	No	n.s.	0.9021
		0 h vs. 6 h	8	0.292012	No	n.s.	1.128
		0 h vs. 24 h	8	0.00432	Yes	**	3.936
	36:6-PA	0 h vs. 1.5 h	8	0.147869	No	n.s.	1.602
		0 h vs. 3 h	8	0.055923	No	n.s.	2.234
		0 h vs. 6 h	8	0.647763	No	n.s.	0.4746
		0 h vs. 24 h	8	0.146383	No	n.s.	1.609
	38:1-PA	0 h vs. 1.5 h	8	0.907183	No	n.s.	0.1203
		0 h vs. 3 h	8	0.345849	No	n.s.	1.002
		0 h vs. 6 h	8	0.94249	No	n.s.	0.07444
		0 h vs. 24 h	8	0.914153	No	n.s.	0.1113
	38:2-PA	0 h vs. 1.5 h	8	0.394536	No	n.s.	0.8997
		0 h vs. 3 h	8	0.919838	No	n.s.	0.1039
		0 h vs. 6 h	8	0.3047	No	n.s.	1.097
		0 h vs. 24 h	8	0.458799	No	n.s.	0.7783
	38:3-PA	0 h vs. 1.5 h	8	0.191411	No	n.s.	1.427
		0 h vs. 3 h	8	0.433906	No	n.s.	0.8238
		0 h vs. 6 h	8	0.915608	No	n.s.	0.1094
		0 h vs. 24 h	8	0.506341	No	n.s.	0.6957
	40:1-PA	0 h vs. 1.5 h	8	0.787618	No	n.s.	0.2786
		0 h vs. 3 h	8	0.476147	No	n.s.	0.7475
		0 h vs. 6 h	8	0.520415	No	n.s.	0.6722
		0 h vs. 24 h	8	0.963826	No	n.s.	0.04679
	40:2-PA	0 h vs. 1.5 h	8	0.91771	No	n.s.	0.1066
		0 h vs. 3 h	8	0.722317	No	n.s.	0.3681
		0 h vs. 6 h	8	0.58022	No	n.s.	0.5764
		0 h vs. 24 h	8	0.105099	No	n.s.	1.827
	40:3-PA	0 h vs. 1.5 h	8	0.462128	No	n.s.	0.7723
		0 h vs. 3 h	8	0.525635	No	n.s.	0.6635
		0 h vs. 6 h	8	0.319936	No	n.s.	1.06
		0 h vs. 24 h	8	0.15722	No	n.s.	1.561
W05	32:1-PA	0 h vs. 1.5 h	8	0.551371	No	n.s.	0.6218
		0 h vs. 3 h	8	0.004849	Yes	**	3.854
		0 h vs. 6 h	8	0.169661	No	n.s.	1.509
		0 h vs. 24 h	8	0.004364	Yes	**	3.929
	32:2-PA	0 h vs. 1.5 h	8	0.913402	No	n.s.	0.1122
		0 h vs. 3 h	8	0.800967	No	n.s.	0.2606
		0 h vs. 6 h	8	0.274121	No	n.s.	1.174
		0 h vs. 24 h	8	0.005086	Yes	**	3.821
	32:3-PA	0 h vs. 1.5 h	8	0.434497	No	n.s.	0.8227
		0 h vs. 3 h	8	0.659615	No	n.s.	0.4573
		0 h vs. 6 h	8	0.559846	No	n.s.	0.6083
		0 h vs. 24 h	8	0.469737	No	n.s.	0.7588
	34:1-PA	0 h vs. 1.5 h	8	0.768638	No	n.s.	0.3043
		0 h vs. 3 h	8	0.305629	No	n.s.	1.094
		0 h vs. 6 h	8	0.612977	No	n.s.	0.5263
		0 h vs. 24 h	8	0.364519	No	n.s.	0.9614
	34:2-PA	0 h vs. 1.5 h	8	0.607697	No	n.s.	0.5342
		0 h vs. 3 h	8	0.532944	No	n.s.	0.6516
		0 h vs. 6 h	8	0.940353	No	n.s.	0.07721
		0 h vs. 24 h	8	0.958504	No	n.s.	0.05368
	34:3-PA	0 h vs. 1.5 h	8	0.222567	No	n.s.	1.322
		0 h vs. 3 h	8	0.961507	No	n.s.	0.0498
		0 h vs. 6 h	8	0.560238	No	n.s.	0.6077
		0 h vs. 24 h	8	0.412581	No	n.s.	0.8643
	34:4-PA	0 h vs. 1.5 h	8	0.929571	No	n.s.	0.09121
		0 h vs. 3 h	8	0.618165	No	n.s.	0.5185
		0 h vs. 6 h	8	0.771098	No	n.s.	0.301
		0 h vs. 24 h	8	0.000898	Yes	***	5.128
	34:5-PA	0 h vs. 1.5 h	8	0.595374	No	n.s.	0.553
		0 h vs. 3 h	8	0.331864	No	n.s.	1.033
		0 h vs. 6 h	8	0.977928	No	n.s.	0.02854
		0 h vs. 24 h	8	4.7e-05	Yes	***	7.925
	36:1-PA	0 h vs. 1.5 h	8	0.055249	No	n.s.	2.242
		0 h vs. 3 h	8	0.088718	No	n.s.	1.937
		0 h vs. 6 h	8	0.04904	Yes	*	2.318
		0 h vs. 24 h	8	0.580808	No	n.s.	0.5754
	36:2-PA	0 h vs. 1.5 h	8	0.073482	No	n.s.	2.059
		0 h vs. 3 h	8	0.107158	No	n.s.	1.814
		0 h vs. 6 h	8	0.574508	No	n.s.	0.5853
		0 h vs. 24 h	8	0.019405	Yes	*	2.916
	36:3-PA	0 h vs. 1.5 h	8	0.067182	No	n.s.	2.117
		0 h vs. 3 h	8	0.050983	No	n.s.	2.294
		0 h vs. 6 h	8	0.11509	No	n.s.	1.768
		0 h vs. 24 h	8	0.686112	No	n.s.	0.4192
	36:4-PA	0 h vs. 1.5 h	8	0.695014	No	n.s.	0.4065
		0 h vs. 3 h	8	0.548981	No	n.s.	0.6256
		0 h vs. 6 h	8	0.461598	No	n.s.	0.7733
		0 h vs. 24 h	8	0.052944	No	n.s.	2.269
	36:5-PA	0 h vs. 1.5 h	8	0.436237	No	n.s.	0.8195
		0 h vs. 3 h	8	0.179213	No	n.s.	1.472
		0 h vs. 6 h	8	0.117818	No	n.s.	1.752
		0 h vs. 24 h	8	0.948858	No	n.s.	0.06618
	36:6-PA	0 h vs. 1.5 h	8	0.668711	No	n.s.	0.4441
		0 h vs. 3 h	8	0.234004	No	n.s.	1.287
		0 h vs. 6 h	8	0.299588	No	n.s.	1.109
		0 h vs. 24 h	8	0.029514	Yes	*	2.644
	38:1-PA	0 h vs. 1.5 h	8	0.308972	No	n.s.	1.086
		0 h vs. 3 h	8	0.332399	No	n.s.	1.032
		0 h vs. 6 h	8	0.730705	No	n.s.	0.3565
		0 h vs. 24 h	8	0.557128	No	n.s.	0.6126
	38:2-PA	0 h vs. 1.5 h	8	0.138715	No	n.s.	1.644
		0 h vs. 3 h	8	0.752093	No	n.s.	0.327
		0 h vs. 6 h	8	0.693636	No	n.s.	0.4085
		0 h vs. 24 h	8	0.138935	No	n.s.	1.643
	38:3-PA	0 h vs. 1.5 h	8	0.075966	No	n.s.	2.038
		0 h vs. 3 h	8	0.541607	No	n.s.	0.6375
		0 h vs. 6 h	8	0.422245	No	n.s.	0.8458
		0 h vs. 24 h	8	0.120025	No	n.s.	1.74
	40:1-PA	0 h vs. 1.5 h	8	0.020042	Yes	*	2.895
		0 h vs. 3 h	8	0.46719	No	n.s.	0.7633
		0 h vs. 6 h	8	0.005825	Yes	**	3.725
		0 h vs. 24 h	8	0.019083	Yes	*	2.927
	40:2-PA	0 h vs. 1.5 h	8	0.399057	No	n.s.	0.8908
		0 h vs. 3 h	8	0.418014	No	n.s.	0.8539
		0 h vs. 6 h	8	0.453192	No	n.s.	0.7884
		0 h vs. 24 h	8	0.612099	No	n.s.	0.5276
	40:3-PA	0 h vs. 1.5 h	8	0.396305	No	n.s.	0.8962
		0 h vs. 3 h	8	0.296269	No	n.s.	1.117
		0 h vs. 6 h	8	0.916948	No	n.s.	0.1076
		0 h vs. 24 h	8	0.092517	No	n.s.	1.91
