# Supplementary material for: Oxylipin signaling in salt-stressed soybean is modulated by ligand-dependent interaction of Class II acyl-CoA-binding proteins with lipoxygenase
Source: Plant Cell. 2021 Dec 17;34(3):1117–43. doi: 10.1093/plcell/koab306 (PMC8894927; doi:10.1093/plcell/koab306)
Supplement: koab306_Supplementary_Data [file koab306_supplementary_data.zip › tpc.21.00410_SupplementalFile2.nwk as plain text file.txt]

Supplemental Data. Lung et al. (2022). Plant Cell. Oxylipin signaling in salt-stressed soybean is modulated by ligand-dependent interaction of Class II acyl-CoA-binding proteins with lipoxygenase.

Supplemental File 2. LOX phylogenetic tree in Newick format.

(((((((Glyma.08G189500:0.02012670,Glyma.07G006700:0.03456319)1.0000:0.08439242,('Glyma.07G007000 (VLXD)':0.05483561,'Glyma.07G006900 (GmLOX6 VLXC)':0.06399840)1.0000:0.05943929)0.7885:0.01303281,Glyma.08G189300:0.24719604)0.4930:0.02212753,(('Glyma.13G347600 (GmLOX1)':0.12083049,'Glyma.13G347500 (GmLOX2)':0.06317315)1.0000:0.06687609,(Glyma.08G189400:0.06228158,Glyma.08G189200:0.05340281)1.0000:0.08111287)0.8410:0.01604869)0.2945:0.00336901,(Glyma.07G034900:0.11402919,'Glyma.07G034800 (GmLOX9)':0.06997446)1.0000:0.07154401)0.3565:0.00805705,('Glyma.15G026300 (GmLOX3)':0.08914987,((Glyma.08G189800:0.05855527,'Glyma.08G189600 (GmLOX10)':0.05085952)1.0000:0.07961275,(('Glyma.15G026500 (GmLOX5 VLXB)':0.01595488,'Glyma.13G347700 (GmLOX4 VLXA)':0.02113925)0.9395:0.01889393,(Glyma.15G026400:0.00952819,'Glyma.13G347800 (GmLOX7VLXE)':0.01600511)0.5585:0.00454166)1.0000:0.11128531)0.4460:0.00363674)0.9905:0.03611112)0.9320:0.05819180,((Glyma.20G144600:0.13627075,'At3G22400(AtLOX5)':0.15796872)0.9865:0.04583540,('At1G55020(AtLOX1)':0.17677355,(Glyma.10G153900:0.13640292,Glyma.03G237300:0.08884368)0.6530:0.01101431)0.5760:0.00670339)0.9970:0.04298514,(((Glyma.20G054000:0.10948037,Glyma.13G030300:0.10182873)1.0000:0.11813701,'At3G45140(AtLOX2)':0.28814292)0.9970:0.07211520,((Glyma.08G102900:0.13911042,'At1G67560(AtLOX6)':0.19344792)0.9995:0.08278199,((Glyma.16G008700:0.00444749,Glyma.07G039900:0.00117050)1.0000:0.11641900,('At1G72520(AtLOX4)':0.07352000,'At1G17420(AtLOX3)':0.07736804)1.0000:0.05544265)1.0000:0.12261834)1.0000:0.07330212)1.0000:0.14165070);
